# Supplementary material for: A broken network of susceptibility genes in the monocytes of Crohn’s disease patients
Source: Life Sci Alliance. 2024 Jun 26;7(9):e202302394. doi: 10.26508/lsa.202302394 (PMC11208737; doi:10.26508/lsa.202302394)
Supplement: Supplementary file 1 [file LSA-2023-02394_TableS1.xlsx]

## Sheet: Table S1
IBD susceptibility genes		Genes with eQTL associated with risk locus	IBD-risk locus	HI genes	LoFT genes
Gene symbol	Associated disease
ACO2	CD	ANKRD55	rs10051722	TP73	ALDH1B1
ADAM30	CD	APEH	rs10061469	DFFB	ANKRD30A
B3GNT2	CD	APOBR	rs10065637	KCNAB2	ANKRD35
BANK1	CD	ATG16L1	rs10185424	CHD5	ANO5
BCL9L	CD	ATG4C	rs1042058	CAMTA1	AP1G2
C3orf84	CD	B3GNT2	rs10486483	PINK1	APIP
CTSW	CD	BACH2	rs10495903	SAM68	APOBEC3A
CXCR5	CD	CAM2KG	rs10761659	KCNQ4	APOBEC3B
DOCK7	CD	CARD9	rs1077773	GLUT1	ASB15
FIBP	CD	CCR2	rs10781499	MYH	ASPSCR1
FUT2	CD	CCR9	rs10798069	FOXE3	ATP10B
GCKR	CD	CD226	rs10799838	HUD	ATP11A
GIPC2	CD	CHP1	rs10865331	INK4C	ATP12A
GRP	CD	CISD1	rs10995235	NFIA	ATP2C2
HIF3A	CD	CLN3	rs11010067	CCN1	BPHL
IFNGR2	CD	COMMD7	rs11054935	ABCA4	BPIFA3
JAZF1	CD	CPEB4	rs11064881	WNT2B	BTN3A3
KSR1	CD	CTSW	rs11083840	ADAR	BTNL2
LTBR	CD	CXCL5	rs11150589	ATP1A2	BTNL8
NOD2	CD	DENND1B	rs11168249	MPZ	BTNL9
PHF5A	CD	DOCK7	rs111781203	MYOC	C10orf53
PPP5C	CD	EP300	rs11229555	HRPT2	C11orf40
PRM1	CD	ERAP2	rs11230563	LRH-1	C1orf127
PRM2	CD	FAM212A	rs113010081	IRF6	C2orf40
RIT1	CD	FIBP	rs113653754	PROX1	C3orf14
RMI2	CD	FUT2	rs11554257	TP53BP2	C4orf46
RSPO3	CD	GALC	rs11583043	NLRP3	C4orf50
SATB1	CD	GBA	rs116392568	ID2	C6
SCNN1A	CD	GNA12	rs11641184	MYCN	CABYR
SKAP2	CD	GNG8	rs11681525	GCKR	CAPN9
SLAIN2	CD	GPBAR1	rs11739663	SPAST	CARD6
SOX4	CD	GPR65	rs11741861	MSH6	CCDC121
SP140	CD	GPX1	rs11742570	FSHR	CCDC13
TAGAP	CD	GSDMA	rs11743851	SPR	CCDC60
THEMIS	CD	GSDMB	rs1182188	PAX8	CCDC66
TMEM174	CD	HLA-DQA2	rs11879191	SMADIP1	CD180
TNFSF18	CD	IL18R1	rs1199103	RPRM	CD36
ZBTB38	CD	IL18RAP	rs12103	SCN1A	CD96
ZEB2	CD	IL6S	rs12199775	HOXD13	CDH19
ACAP3	IBD	INPP5E	rs12422544	COL3A1	CDK11A
ADCY3	IBD	IP6K1	rs1250546	SLC40A1	CDKL2
ADO	IBD	IRF5	rs12568930	SATB2	CELA1
ANKRD55	IBD	IRF8	rs1260326	SUMO1	CEP72
APEH	IBD	IRGM	rs12627970	BMPR2	CES1
ATG16L1	IBD	ITGAL	rs12718244	XRCC5	CES5A
ATXN2	IBD	JAZF1	rs12720356	PAX3	CFHR1
AUH	IBD	KLHL18	rs12722515	STK25	CFHR2
BACH2	IBD	LIME1	rs12778642	CHL1	CFHR3
BTBD8	IBD	LNPEP	rs1292053	SRGAP3	CHD1L
C10orf55	IBD	MARS2	rs12942547	VHL	CHIT1
C11orf30	IBD	MMP24-AS1	rs12946510	GHRL	CHPF2
C17orf67	IBD	MTPAP	rs12994997	PPARG	CLCN1
C1orf106	IBD	MUC1	rs13126505	SRG3	CLYBL
C5orf56	IBD	NDFIP1	rs13204048	RASSF1A	CNKSR1
C5orf66	IBD	NOTCH2	rs13204742	TKT	COL16A1
C7orf33	IBD	NRIP1	rs13277237	MITF	COL6A2
C7orf72	IBD	NXPE1	rs13300218	FOXP1	COL6A5
CARD9	IBD	NXPE4	rs13300483	ROBO1	CPXM2
CCDC122	IBD	ORMDL3	rs13407913	DIRC2	CROT
CCL20	IBD	PARK7	rs1363907	ATP2C1	CRYGN
CCL7	IBD	PGAP3	rs1405108	FOXL2	CRYZ
CCRL2	IBD	PLCL1	rs1440088	ATR	CSH1
CD226	IBD	PNKD	rs1456896	SI	CTSE
CD28	IBD	PQLC1	rs1505992	TERC	CYP2A6
CD40	IBD	PRKCB	rs1517352	SOX2	CYP2C8
CD6	IBD	PTGER4	rs1569328	OPA1	CYP2D6
CDC37	IBD	PTK2B	rs16967103	TFRC	CYP2F1
CDC42SE2	IBD	PTPRK	rs17057051	FGFR3	CYP3A5
CDKAL1	IBD	REXO2	rs17061048	LETM1	CYP4B1
CELSR3	IBD	RNASET2	rs17085007	SH3BP2	DCDC2B
CIT	IBD	RNF40	rs17119	MSX1	DCHS2
CPEB4	IBD	SBK1	rs17229285	RBPJ	DDX60
CPSF3L	IBD	SDCCAG3	rs1728785	PHOX2B	DEFB126
CRTC3	IBD	SEC16A	rs17293632	ENAM	DHDH
CTH	IBD	SFMBT1	rs17391694	MAPK10	DMBT1
CUL2	IBD	SGF29	rs174537	PKD2	DNAH7
CXCL5	IBD	SKAP2	rs1748195	SNCA	DQX1
DAP	IBD	SLC16A10	rs17622378	RIEG	DUOX2
DENND1B	IBD	SLC22A4	rs17694108	ANK2	ECT2L
DNMT3B	IBD	SLC22A5	rs17736589	MAD2L1	EFCAB13
DPH5	IBD	SLC25A28	rs17771967	PLK4	EFCAB3
EDEM2	IBD	SLC30A7	rs17780256	FBXW7	EFCAB5
EPHB4	IBD	SPNS1	rs1801274	TERT	EFCAB6
ERAP2	IBD	STAT3	rs1819333	SEMA5A	ENOSF1
ERGIC1	IBD	TFOXD1	rs1842076	GDNF	ENPEP
F5	IBD	THBS3	rs1847472	FGF10	EPPK1
FAP	IBD	THEMIS	rs1893217	PIK3R1	EPX
FCAR	IBD	TMEM258	rs194749	APC	ERAP1
FCGR2A	IBD	TNFRSF14	rs2024092	RAD50	ERV3-1
FOS	IBD	TNPO3	rs2066844	SMAD5	EXO5
FOSL2	IBD	TREH	rs2066845	EGR1	FAM129C
GAL3ST2	IBD	TRIM35	rs2073505	TCOF1	FAM151A
GLYAT	IBD	TSPAN14	rs2111485	NPM1	FAM187B
GNA12	IBD	TSPAN33	rs212388	NKX2-5	FAM45A
GPR18	IBD	TUFM	rs2155219	MSX2	FAM81B
GPR35	IBD	TYK2	rs2189234	NSD1	FCGBP
GPR65	IBD	UBE2L3	rs2226628	FOXC1	FCGR2A
GRB7	IBD	UOCC1	rs2227551	DSP	FCN3
GSDMC	IBD	USP1	rs224090	EEF1E1	FLG
HGFAC	IBD	USP4	rs2256609	TNXA	FLG2
HHEX	IBD	VCL	rs2284553	TNX	FMO2
HINT1	IBD	ZFP90	rs2361755	HMGA1	FRG2B
HORMAD2	IBD	ZFP91	rs2382817	RUNX2	FUT2
IFNG	IBD	ZMIZ1	rs2413583	CD2AP	FUT6
IKZF1	IBD		rs2457996	ELOVL4	GADL1
IL10	IBD		rs2488389	NT5E	GBGT1
IL12B	IBD		rs2503322	SIM1	GBP3
IL18RAP	IBD		rs2538470	COL10A1	GBP4
IL1R1	IBD		rs254560	PARK2	GCFC2
IL23R	IBD		rs259964	TWIST1	GH2
IL27	IBD		rs2641348	GLI3	GJB4
IL2RA	IBD		rs2651244	GCK	GLB1L2
IP6K2	IBD		rs26528	FKBP6	GMPR
IPMK	IBD		rs2816958	ELN	GOLGA8S
IRF4	IBD		rs2823286	LIMK1	GP6
IRF8	IBD		rs2836878	RFC2	GPATCH2L
ITLN1	IBD		rs28374715	GTF3	GRIN3B
JAK2	IBD		rs2930047	GTF2I	GRK7
JARID2	IBD		rs2945412	NCF1	GYPB
KIAA1109	IBD		rs3024505	KRIT1	HELB
KIF3B	IBD		rs3091315	COL1A2	HK3
LACC1	IBD		rs3116494	SHFM1	HLA-B
LINC01272	IBD		rs314313	RELN	HLA-DPA1
LITAF	IBD		rs3172494	FOXP2	HPSE
LRRK2	IBD		rs3197999	CAV1	HRG
LSP1	IBD		rs34856868	ST7	HRNR
MAP3K8	IBD		rs35320439	BRAF	IDI2
MMP24	IBD		rs3740415	SHH	IFIH1
MST1	IBD		rs3742130	HLXB9	IFNK
MYRF	IBD		rs3749171	GATA4	IL17RC
NDFIP1	IBD		rs3764147	NKX3-1	IL3RA
NEU4	IBD		rs3766606	FGFR1	IQCH
NFATC1	IBD		rs3774937	CHD7	ITIH1
NKX2-3	IBD		rs3806308	CSN5	KIAA0753
NOTCH1	IBD		rs3851228	EYA1	KIAA1257
NR5A2	IBD		rs3853824	TRPS1	KIAA1586
OSGIN2	IBD		rs38911	DMRT1	KIR3DL1
OSMR	IBD		rs395157	DMRT2	KLK14
PARK7	IBD		rs423674	MLLT3	KLK3
PHACTR2	IBD		rs4243971	ARF	KRT4
PHTF1	IBD		rs4246905	CDKN2B	KRT77
PLA2G4A	IBD		rs4256159	BAG1	KRT83
PLA2R1	IBD		rs4380874	PAX5	LMF2
PLAU	IBD		rs4409764	GCNT1	LMO7
PNKD	IBD		rs4541435	ROR2	LPA
PPBP	IBD		rs4656958	PTCH1	LRRC39
PRDM1	IBD		rs4664304	NR5A1	LRTM1
PRKCB	IBD		rs4692386	LMX1B	MANEA
PSMG1	IBD		rs4703855	ENG	MAP3K4
PTCD2	IBD		rs4722672	TSC1	MAZ
PTGER4	IBD		rs4728142	COL5A1	MCF2L
PTK2B	IBD		rs4743820	NOTCH1	MCOLN3
PTPN2	IBD		rs4768236	EHMT1	MFSD9
PTPRC	IBD		rs4802307	KLF6	MGAM
PUS10	IBD		rs4812833	GATA3	MLANA
PUSL1	IBD		rs483905	ANX7	MMP10
RASGRP1	IBD		rs4845604	PTEN	MOGAT1
RBPJ	IBD		rs4976646	PAX2	MOK
RGS12	IBD		rs516246	FGF8	MOXD1
RGS14	IBD		rs559928	BUB3	MS4A6A
RNASET2	IBD		rs56167332	CDKN1C	MST1
RNF186	IBD		rs561722	NUP98	MUC17
RORC	IBD		rs564349	PAX6	MUC6
RPL3	IBD		rs566416	WT1	MUTYH
RPS6KA4	IBD		rs568617	EXT2	MYBBP1A
RSBN1	IBD		rs5743293	ALX4	MYH1
SBNO2	IBD		rs5763767	FEN1	MYH13
SLC12A9	IBD		rs6025	SF1	MYH8
SLC22A23	IBD		rs6062504	FGF3	MYO1A
SLC26A6	IBD		rs6074022	FZD4	MYOC
SLC2A13	IBD		rs6087990	ATM	MYOF
SLC39A11	IBD		rs6088765	H2AX	NAALAD2
SLC7A10	IBD		rs616597	FLI1	NBPF14
SMAD3	IBD		rs6426833	NFRKB	NBPF15
SMAD7	IBD		rs653178	PHB2	NEIL1
SMURF1	IBD		rs6556412	ETV6	NLRP13
SNAPC4	IBD		rs6588248	CDKN1B	NLRP9
SPRED2	IBD		rs6651252	COL2A1	NOP16
STAT3	IBD		rs6667605	KRT5	NUDT8
STAT4	IBD		rs6679677	MYF6	OARD1
TAB2	IBD		rs670523	IGF1	OBSCN
TBC1D1	IBD		rs6708413	SERCA2	OCEL1
THADA	IBD		rs6716753	TBX5	OR8S1
TMBIM1	IBD		rs6724516	TBX3	PAPLN
TMEM135	IBD		rs6740462	HNF1A	PDE11A
TMEM180	IBD		rs6856616	BRCA2	PDIA2
TMEM258	IBD		rs6863411	FKHR	PGPEP1L
TMEM75	IBD		rs6908425	RB1	PHRF1
TNFAIP3	IBD		rs6920220	ZIC2	PKD1L2
TNFSF15	IBD		rs7011507	LIG4	PKHD1L1
TNFSF8	IBD		rs7015630	COCH	PLA2G2C
TRAF3IP2	IBD		rs7097656	NPAS3	PLA2G4D
TRIB1	IBD		rs7134472	NKX2-1	PLA2R1
TSPAN14	IBD		rs71559680	PAX9	PLEKHG7
TUBD1	IBD		rs7165170	BMP4	PLIN4
TYK2	IBD		rs7236492	GCH1	PNLIPRP3
UBAC2	IBD		rs7240004	SIX6	POLM
UBE2L3	IBD		rs724016	RAD51B	POTEH
UBE2V2	IBD		rs727088	BCL11B	PPEF2
USP25	IBD		rs727563	SPRED1	PPL
ZBTB40	IBD		rs72810983	BUBR1	PPP1R3A
ZFP36L1	IBD		rs7282490	DLL4	PRAMEF2
ZGPAT	IBD		rs7404095	FBN1	PRB1
ZMIZ1	IBD		rs7438704	ALDH1A2	PRB2
ZNF300	IBD		rs7517810	TPM1	PRB4
ZNF365	IBD		rs7517847	P450SCC	PSG1
ZNF831	IBD		rs7554511	BLM	PSG11
AHR	UC		rs7555082	COUP-TFII	PSG4
C20orf62	UC		rs75900472	SOX8	PSG9
CEP72	UC		rs7608910	TSC2	PTCHD3
CHP1	UC		rs7657746	PKD1	PTGDR
CYTH1	UC		rs7746082	CBP	PXDNL
DUSP16	UC		rs7758080	SOCS1	PZP
GPR12	UC		rs7773324	PRM2	RAI1
HDAC7	UC		rs7805114	PRM1	RERGL
HOXA11	UC		rs7954567	ABCC6	RETSAT
HOXA13	UC		rs8005161	ERAF	RFPL1
IRF5	UC		rs80174646	SALL1	RGPD4
ITGAL	UC		rs864745	CBFB	RGS11
MAML2	UC		rs907611	CTCF	RHD
NFKB1	UC		rs913678	WWOX	RNF32
NFKBIZ	UC		rs915286	FOXF1	ROPN1B
NXPE1	UC		rs921720	FOXC2	RP1L1
PLCL1	UC		rs925255	YWHAE	RPTN
PTGIR	UC		rs9297145	HIC1	RTKN2
SATB2	UC		rs9313808	LIS1	RTP1
SFMBT1	UC		rs9319943	P53	SAMD11
SLC26A3	UC		rs9358372	PMP22	SEMG2
TET2	UC		rs941823	COPS3	SERHL2
TNFRSF14	UC		rs9525625	RAI1	SERPINA10
WNT2	UC		rs9847710	TOP3A	SERPINA9
ZFP90	UC		rs9868809	SHMT1	SERPINB3
				RNF135	SFI1
				NF1	SIGLEC1
				SUZ12	SIGLEC5
				MEL-18	SLC17A9
				KLHL10	SLC22A10
				STAT5B	SLC22A14
				STAT5A	SLC22A25
				BECN1	SLC26A10
				BRCA1	SLC5A4
				PGRN	SLCO1B1
				MAPT	SLFN13
				CSH1	SPATA31A6
				POLG2	SPATA4
				PRKAR1A	SPATC1
				SOX9	SPNS3
				NHERF1	SULT1A2
				FSCN2	SULT1C4
				DSG1	SYNM
				DSG2	SYTL2
				TCF4	TAF6
				FECH	TCF3
				MC4R	TCHHL1
				GALR1	TEKT3
				SALL3	TGM4
				LKB1	THBS4
				PNPLA6	THEM5
				RYR1	TIGD6
				TGFB1	TLR10
				RPS19	TLR5
				DMPK	TMC2
				CRX	TMEM82
				PRPF31	TMIE
				JAG1	TMPRSS7
				PAX1	TNN
				GDF5	TRIM22
				HNF4A	TRIM45
				SALL4	TRIM48
				MC3R	TRIM59
				RAE1	TRMT10B
				GNAS	TRMT2A
				EDN3	TTC38
				KCNQ2	TTN
				SOX18	UGT2B10
				SLC5A3	UGT2B17
				RUNX1	UGT2B28
				DYRK1A	UMODL1
				COL6A1	UNC93A
				PRODH	UPB1
				DGCR2	UPK3A
				HIRA	UPP2
				TBX1	USP45
				COMT	USP6
				RTN4R	VILL
				PCQAP	VWA3B
				LZTR1	VWA7
				INI1	WDR27
				MYH9	WDR90
				SOX10	XIRP1
				FBLN1	XRRA1
				PPARA	ZAN
				PROSAP2	ZNF223
				SHOX	ZNF229
				P2RY8	ZNF257
				NLGN4X	ZNF30
				TRAPPC2	ZNF343
				RPS4X	ZNF396
				CSF2RA	ZNF417
					ZNF486
					ZNF528
					ZNF544
					ZNF587
					ZNF599
					ZNF611
					ZNF790
					ZNF83
					ZNF831
					ZNF844
					ZNF846
					ZNF860
					ZNF878
					ZNF92
					ZRANB3
